# Supplementary material for: Protein Catabolites as Blood‐Based Biomarkers of Aging Physiology: Findings From the Dog Aging Project
Source: Aging Cell. 2025 Oct 22;24(11):e70226. doi: 10.1111/acel.70226 (PMC12611326; doi:10.1111/acel.70226)
Supplement: Supplementary file 2 — Table S1: Age‐associations among 133 plasma metabolites in the plasma of the precision cohort. [file ACEL-24-e70226-s003.xlsx]

## Sheet: TableS1
Table S1 Age-associations among 133 plasma metabolites in the plasma of the Precision Cohort
Each metabolite was fit to the effect of age (age.Beta), while controlling for the effects of other covariates in a linear mixed model (Methods). The significance of Beta age>0 is shown by P.value, as well as by the false discovery rate (FDR) after multiple testing correction.
When available, the identifiers from the Human Metabolome Database (HMDB.ID), the KEGG data base (KEGG.ID) are given, along with the CAS Registry identifier and Molecular.Formula. Isomers whose forms are unresolved by LC-MS are separated by forward slashes.
Metabolite	HMDB.ID	KEGG.ID	Molecular.Formula	CAS	age.Beta	P.value	FDR	AA.type
N-AcetylGlycine	HMDB00532	N/A	C4H7NO3	543-24-8	0.00234215	0.956488	0.97856	ptmAA
N6-Acetyl-Lysine	HMDB00206	C02727	C8H16N2O3	692-04-6	0.0180827	0.672659	0.774575	ptmAA
N6-Trimethyllysine	HMDB01325	C03793	C9H20N2O2	19253-88-4	0.0235509	0.591702	0.690319	ptmAA
n-Formylmethionine	HMDB01015	C03145	C6H11NO3S	4289-98-9	0.0297638	0.482863	0.598772	ptmAA
S-Methylcysteine	HMDB02108	C22040	C4H9NO2Se	56-84-8	0.0529257	0.220301	0.355692	ptmAA
Dimethylarginine (A/SDMA)	HMDB01539/HMDB03334	C03626	C8H18N4O2	ADMA 30315-93-6 SDMA 30344-00-4	-0.0826054	0.0459318	0.0985312	ptmAA
Methionine Sulfoxide	HMDB02005	C02989	C5H11NO3S	3226-65-1	-0.111548	0.0104888	0.0332144	ptmAA
Hydroxyproline	HMDB00725	C01157	C5H9NO3	51-35-4	-0.131662	0.00132455	0.00552029	ptmAA
N-Ac-L-Glutamine	HMDB06029	N/A	C7H12N2O4	2490-97-3	0.192846	4.11403e-06	4.20897e-05	ptmAA
N-Ac-Alanine	HMDB00766	N/A	C5H9NO3	97-69-8	0.218688	1.66159e-07	2.45547e-06	ptmAA
N-Ac-Tryptophan	HMDB13713	N/A	C13H14N2O3	1218-34-4	0.315238	3.91776e-15	2.60531e-13	ptmAA
N-Ac-Phenylalanine	HMDB00512	C03519	C11H13NO3	2018-61-3	0.347575	2.50239e-18	3.32818e-16	ptmAA
1/3-Methylhistidine	HMDB00001	C01152	C7H11N3O2	332-80-9	0.00485115	0.911072	0.944302	ambiguous
N-Ac-Glutamate	HMDB01138	C00624	C7H11NO5	1188-37-0	0.0396562	0.372881	0.50809	ambiguous
N-Acetyl-Aspartate (NAA)	HMDB00812	C01042	C6H9NO5	997-55-7	-0.104746	0.0154414	0.0451837	ambiguous
Pyroglutamic Acid	HMDB00267	C01879	C5H7NO3	98-79-3	-0.112075	0.00443578	0.0159448	ambiguous
Dimethylglycine	HMDB00092	C01026	C4H9NO2	1118-68-9	0.153081	0.000254125	0.0017316	ambiguous
Tyrosine	HMDB00158	C00082	C9H11NO3	60-18-4	-0.000678431	0.987303	0.987303	AA
Threonine	HMDB00167	C00188	C4H9NO3	72-19-5	0.0129369	0.770437	0.853901	AA
Methionine	HMDB00696	C00073	C5H11NO2S	63-68-3	-0.0318124	0.458674	0.575507	AA
Glutamic acid	HMDB0000148	C00025	C7H16NO2	6893-26-1	0.0293015	0.426182	0.550779	AA
Tryptophan	HMDB00929	C00078	C11H12N2O2	73-22-3	0.0395167	0.360882	0.503829	AA
Alanine	HMDB00161	C00041	C3H7NO2	56-41-7	0.055386	0.219082	0.355692	AA
Proline	HMDB00162	C00148	C5H9NO2	147-85-3	-0.0519479	0.227322	0.355692	AA
Histidine	HMDB00177	C00135	C6H9N3O2	71-00-1	-0.0671129	0.103336	0.196338	AA
Asparagine	HMDB00168	C00152	C4H8N2O3	70-47-3	-0.0898993	0.0384064	0.086577	AA
Arginine	HMDB00517	C00062	C6H14N4O2	74-79-3	-0.0937052	0.0274057	0.0714697	AA
Aspartic Acid	HMDB00191	C00049	C4H7NO4	56-84-8	-0.094632	0.017504	0.0485008	AA
iso-Leucine /allo-isoLeucine	HMDB00172/HMDB00557	C00407/C21096	C6H13NO2	73-32-5/1509-34-8	0.104654	0.0159672	0.0451837	AA
Leucine /D-Norleucine	HMDB00687	C00123	C6H13NO2	61-90-5	0.111737	0.00876977	0.0284483	AA
Serine	HMDB00187	C00065	C3H7NO3	56-45-1	-0.127795	0.00203801	0.00821381	AA
Phenylalanine	HMDB00159	C00079	C9H11NO2	63-91-2	0.135478	0.00119642	0.00530414	AA
Lysine	HMDB00182	C00047	C6H14N2O2	56-87-1	0.13915	0.000959887	0.00440224	AA
Valine	HMDB00883	C00183	C5H11NO2	72-18-4	0.154383	0.000350581	0.00222034	AA
Glutamine	HMDB00641	C00064	C5H10N2O3	56-85-9	-0.175394	1.06146e-05	0.000100839	AA
Glycine	HMDB00123	C00037	C2H5NO2	56-40-6	-0.209021	9.15853e-08	1.52261e-06	AA
Homocitrulline	HMDB00679	C02427	C7H15N3O3	1190-49-4	-0.00125594	0.977181	0.984584
Linoleic Acid	HMDB00673	C01595	C18H32O2	60-33-3	-0.00189268	0.965242	0.979979
Trigonelline	HMDB00875	C01004	C7H7NO2	535-83-1	-0.0046918	0.915902	0.944302
Ornithine	HMDB0000214	C01602	C5H12N2O2	348-66-3	0.00597571	0.891242	0.933348
3-Hydroxyisovaleric Acid	HMDB00754	C20827	C5H10O3	625-08-1	-0.00873666	0.845663	0.892644
3-Indoxyl Sulfate	HMDB00682	N/A	C8H7NO4S	487-94-5	0.00933776	0.834736	0.892644
Azelaic Acid	HMDB00784	C08261	C9H16O4	2553-59-5	-0.00848515	0.844882	0.892644
3HBA	HMDB0000357	C01089	C4H8O3	300-85-6	0.0104516	0.802435	0.870575
Glucoronate	HMDB00127	C00191	C6H10O7	6556-12-03	0.00782532	0.805118	0.870575
Pyruvate	HMDB00243	C00022	C3H4O3	127-17-3	0.0116273	0.786088	0.864047
Xanthine	HMDB00292	C00385	C5H4N4O2	69-89-6	-0.0142243	0.734287	0.820673
Imidazole Propionate	HMDB02271	C20522	C6H8N2O2	1074-59-5	0.0174829	0.694823	0.784382
Trimethylamine-N-Oxide (TMAO)	HMDB00925	C01104	C3H9NO	1184-78-7	0.0174664	0.695918	0.784382
Hypoxanthine	HMDB00157	C00262	C5H4N4O	68-94-0	0.0159881	0.675569	0.774575
Urate	HMDB00289	C00366	C5H4N4O3	69-93-2	-0.0240071	0.569837	0.670693
Homoarginine	HMDB00670	C01924	C7H16N4O2	156-86-5	0.0260118	0.56361	0.669287
2-Deoxycytidine	HMDB00014	C00881	C9H13N3O4	951-77-9	-0.0277737	0.488135	0.598772
Citraconic Acid	HMDB00634	C02226	C5H6O4	498-23-7	-0.0294748	0.492263	0.598772
Guanidinoacetate	HMDB00128	C00581	C3H7N3O2	352-97-6	-0.0293062	0.499727	0.598772
Hypotaurine	HMDB00965	C00519	C2H7NO2S	300-84-5	-0.0297635	0.498571	0.598772
D-Leucic Acid	HMDB00624	C03264	C6H12O3	20312-37-2	-0.0333263	0.447022	0.566228
4-Hydroxybenzoic Acid	HMDB00500	C00156	C7H6O3	99-96-7	-0.0359724	0.430685	0.550779
Allantoin	HMDB00462	C01551	C4H6N4O3	97-59-6	0.0338348	0.427802	0.550779
Orotate	HMDB00226	C00295	C5H4N2O4	65-86-1	0.0345349	0.413169	0.544075
Reduced Glutathione	HMDB00125	C00051	C10H17N3O6S	70-18-8	-0.0344003	0.406503	0.540649
Betaine	HMDB00043	C00719	C5H11NO2	107-43-7	-0.0367199	0.388717	0.522215
Adenosine	HMDB00050	C00212	C10H13N5O4	58-61-7	-0.0377916	0.374382	0.50809
Cystathionine	HMDB00099	C02291	C7H14N2O4S	56-88-2	0.0381226	0.362566	0.503829
Linolenic Acid	HMDB01388	C06427	C18H30O2	463-40-1	-0.0412106	0.357568	0.503829
SAH	HMDB0000939	C00021	C14H20N6O5S	979-92-0	0.0376568	0.363666	0.503829
Riboflavin	HMDB00244	C00255	C17H20N4O6	83-88-5	0.0404124	0.343742	0.496931
Epinephrine	HMDB00068	C00788	C9H13NO3	51-43-4	-0.0389388	0.334994	0.489607
Succinate	HMDB00254	C00042	C4H6O4	110-15-6	-0.0417833	0.325744	0.481377
5-Aminovaleric Acid	HMDB03355	C00431	C5H11NO2	660-88-8	0.0445458	0.306125	0.457468
Arabitol/Xylitol	HMDB00568	C01904	C5H12O5	488-82-4	-0.0447027	0.293169	0.443084
Alpha-Ketoglutaric Acid	HMDB00208	C00026	C5H6O5	328-50-7	-0.0474395	0.279131	0.426717
Carnosine	HMDB00033	C00386	C9H14N4O3	305-84-0	0.0495037	0.258601	0.399929
3-Methyl-3-Hydroxyglutaric Acid	HMDB0000355	C03761	C6H10O5	503-49-1	-0.052612	0.22594	0.355692
Cholesteryl Sulfate	HMDB00653	C18043	C27H46O4S	1256-86-6	-0.0508592	0.216125	0.355692
Lactate	HMDB00190	C00186	C3H6O3	79-33-4	0.0483221	0.224154	0.355692
L-Kynurenine	HMDB00684	C00328	C10H12N2O3	2922-83-0	-0.0570844	0.18483	0.31117
2-Hydroxyisobutyrate/2-Hydroxybutyrate	HMDB00729	N/A	C4H8O3	594-61-4	0.0556994	0.178437	0.304258
Indole-3-Acetic Acid	HMDB00197	C00954	C10H9NO2	87-51-4	0.0576007	0.176167	0.304258
Glutarylcarnitine	HMDB13130	N/A	C12H21NO6	102636-82-8	0.0588204	0.166312	0.291047
2-Aminoadipate	HMDB00510	C00956	C4H6N4O3	542-32-5	0.0607601	0.14813	0.264803
Pseudouridine	HMDB00767	C02067	C9H12N2O6	1445-07-4	0.0591305	0.149325	0.264803
Agmatine	HMDB01432	C00179	C5H14N4	306-60-5	-0.0649032	0.135309	0.246523
gamma-Aminobutyrate	HMDB0000112	C00334	C4H9NO2	56-12-2	0.0606848	0.123408	0.227962
Ethanolamine	HMDB00149	C00189	C2H7NO	141-43-5	-0.0657432	0.110147	0.206331
Cystine	HMDB00192	C00491	C6H12N2O4S2	56-89-3	-0.068992	0.0976153	0.188157
Arachidonate	HMDB60102	C00219	C20H32O2	506-32-1	-0.0701443	0.0905674	0.177139
Creatinine	HMDB00562	C00791	C4H7N3O	60-27-5	-0.0732845	0.0570014	0.113152
Inositol	HMDB00211	C00137	C6H12O6	3458-28-4	-0.0740294	0.053125	0.107055
Palmitic Acid	HMDB0000220	C00249	C16H32O2	57-10-3	-0.0844516	0.0508533	0.104054
FAD	HMDB01248	C00016	C27H33N9O15P2	146-14-5	0.0869242	0.047576	0.0996001
Maleic Acid	HMDB00176	C01384	C4H4O4	110-16-7	-0.0877958	0.0479279	0.0996001
Suberic Acid	HMDB00893	C08278	C8H14O4	505-48-6	0.087961	0.0455701	0.0985312
Oxidized Glutathione	HMDB03337	C00127	C17H27N3O17P2	27025-41-8	0.066225	0.0392553	0.0870159
Phenylacetylglutamine	HMDB06344	C04148	C13H16N2O4	28047-15-6	0.0936215	0.0371206	0.0851214
Cadaverine	HMDB02322	C01672	C5H14N2	462-94-2	-0.0895045	0.0354327	0.0830773
Creatine	HMDB00064	C00300	C4H9N3O2	57-00-1	0.0859566	0.0356046	0.0830773
Kynurenic Acid	HMDB0000715	C01717	C10H7NO3	492-27-3	0.0880764	0.0346636	0.0830773
alpha-Tocopherol	HMDB01893	C02477	C29H50O2	59-02-9	-0.086219	0.0334422	0.0823669
Choline	HMDB00097	C00114	C5H14NO	62-49-7	-0.0743627	0.0323318	0.0811345
Succinylcarnitine	HMDB61717	N/A	C11H19NO6	256928-74-2	0.0865218	0.0294302	0.0752733
N2,N2-Dimethylguanosine	HMDB04824	N/A	C12H17N5O5	2140-67-2	-0.0956472	0.0234512	0.0623803
Sarcosine	HMDB00271	C00213	C3H7NO2	107-97-1	-0.100863	0.0219772	0.0596524
Thiamine	HMDB00235	C00378	C12H17N4OS	70-16-6	-0.102887	0.0158073	0.0451837
Phenyllactic Acid	HMDB0000779	C05607	C8H8O2	828-01-3	0.104228	0.0139284	0.0421017
Taurine	HMDB00251	C00245	C2H7NO3S	107-35-7	0.106415	0.0125916	0.0389462
N-Acetylneuraminate	HMDB00230	C00270	C11H19NO9	19342-33-7	0.102968	0.00723028	0.0240407
Margaric Acid	HMDB02259	N/A	C17H34O2	506-12-7	-0.112382	0.00663506	0.0226273
Glucose	HMDB00122	C00031	C6H12O6	50-99-7	-0.108728	0.0053426	0.0186991
5-Methylcytidine	HMDB00982	N/A	C10H15N3O5	2140-61-6	-0.119341	0.00395966	0.0146287
Ethylmalonic acid	HMDB00622	N/A	C5H8O4	601-75-2	0.119722	0.00380285	0.0144508
N-Carbamoyl-B-Alanine	HMDB00026	C02642	C4H8N2O3	462-88-4	0.13084	0.00245502	0.00960346
Uracil	HMDB00300	C00106	C4H4N2O2	66-22-8	-0.117808	0.00132819	0.00552029
Pantothenate	HMDB00210	C00864	C9H17NO5	79-83-4	0.144311	0.000914563	0.00434417
Oxalacetate	HMDB00223	C00036	C4H4O5	328-42-7	-0.137595	0.000866093	0.00426631
PPA	HMDB00205	C00166	C9H8O3	156-06-9	0.138547	0.00086092	0.00426631
Indole-3-Lactate	HMDB00671	C02043	C11H11NO3	1821-52-9	0.14617	0.000744461	0.00396053
Adenylosuccinate	HMDB00536	C03794	C14H18N5O11P	19046-78-7	-0.135028	0.00071118	0.00394112
G6P	HMDB0001401	C00092	C6H13O9P	56-73-5	-0.121334	0.000649912	0.00375819
Citrulline	HMDB00904	C00327	C6H13N3O3	372-75-8	0.150561	0.000508272	0.00307274
1-Methylnicotinamide	HMDB00699	C02918	C7H9N2O	3106-60-3	-0.156515	0.000260391	0.0017316
Glutaric Acid	HMDB00661	C00489	C5H8O4	110-94-1	-0.160347	0.000207573	0.00153374
Anserine	HMDB00194	C01262	C10H16N4O3	584-85-0	-0.161042	6.35719e-05	0.000497357
2-Hydroxyglutarate	HMDB59655	C02630	C5H8O5	2889-31-8	-0.167557	5.47829e-05	0.000455383
Cytidine	HMDB00089	C00475	C9H13N3O5	65-46-3	-0.152018	4.87717e-05	0.000432442
Deoxycarnitine	HMDB01161	C01181	C7H16NO2	407-64-7	-0.188455	1.48148e-06	1.64198e-05
Indole-3-Propionate	HMDB02302	N/A	C11H11NO2	830-96-6	-0.211161	1.02816e-06	1.24314e-05
Glycerol-3-P	HMDB00126	C00093	C3H9O6P	57-03-4	-0.195128	5.18686e-07	6.89852e-06
isoValerylcarnitine	HMDB00688	C20826	C12H23NO4	31023-24-2	0.241029	8.16805e-09	1.55193e-07
7-Methylguanine	HMDB00897	C02242	C6H7N5O	578-76-7	-0.248672	1.92099e-09	4.2582e-08
Acetylcarnitine	HMDB00201	C02571	C9H18NO4	3040-38-8	0.274413	3.61856e-11	9.62537e-10
Carnitine	HMDB00062	C00487	C7H16NO3	541-15-1	0.283664	2.54072e-11	8.44789e-10
Glycerophosphocholine	HMDB00086	C00670	C8H21NO6P	28319-77-9	-0.288942	2.97145e-14	1.31734e-12
