# Supplementary material for: Protein Catabolites as Blood‐Based Biomarkers of Aging Physiology: Findings From the Dog Aging Project
Source: Aging Cell. 2025 Oct 22;24(11):e70226. doi: 10.1111/acel.70226 (PMC12611326; doi:10.1111/acel.70226)
Supplement: Supplementary file 3 — Table S2: Liquid chromatography gradient conditions. [file ACEL-24-e70226-s004.xlsx]

## Sheet: Sheet1
Table S2: Liquid Chromatography Gradient Conditions
The mobile phase invovled mixtures of Solvents A (10mM ammonium acetate in 95% H2O/5% methanol + 0.3% acetic acid) and B (10mM ammonium acetate in 90% acetonitrile/ 5% H2O/5% methanol + 0.3% acetic acid). The timing of the moble phase gradient conditions for POS and NEG mode separation are shown .
LCMS Mode	Time Segment (min)	Solvent A (%)	Solvent B (%)
POS	0 to 3	5	95
POS	3 to 8	from 5 to 50	from 95 to 50
POS	8 to 12	50	50
POS	12 to 13	from 50 to 5	from 50 to 95
POS	13 to 18	5	95
NEG	0 to 1.5	5	95
NEG	1.5 to 6	from 5 to 30	from 95 to 70
NEG	6 to 10	30	70
NEG	10 to 12	from 30 to 55	from 70 to 45
NEG	12 to 14	55	45
NEG	14 to 15	from 55 to 5	from 45 to 95
NEG	15 to 18	5	95
