# Supplementary material for: Protein Catabolites as Blood‐Based Biomarkers of Aging Physiology: Findings From the Dog Aging Project
Source: Aging Cell. 2025 Oct 22;24(11):e70226. doi: 10.1111/acel.70226 (PMC12611326; doi:10.1111/acel.70226)
Supplement: Supplementary file 4 — Table S3: Summary of complete blood count, serum chemistry and urinalysis variables. [file ACEL-24-e70226-s002.xlsx]

## Sheet: Sheet1
Table S3: Summary of Complete Blood Count, Serum Chemistry and Urinalysis Variables
Analysis	Variable	Units	N	Mean	Sd	Min	Max	Kurtosis	Skewness	variableCode
CBC	Total WBCs	K uL-1	825	7.8	2.3	2.9	21	6.5	1.2	krt_cbc_total_wbcs
CBC	Abs Bands	K uL-1	825	0.0019	0.022	0	0.5	328	17	krt_cbc_abs_bands
CBC	Abs Neutrophils	K uL-1	825	1.8	0.29	0	2.9	4.7	0.051	krt_cbc_abs_neutrophils
CBC	Abs Lymphocytes	K uL-1	825	0.99	0.3	0.086	2.2	3	0.21	krt_cbc_abs_lymphocytes
CBC	Abs Monocytes	K uL-1	825	0.3	0.17	0	0.92	3.8	0.79	krt_cbc_abs_monocytes
CBC	Abs Eosinophils	K uL-1	825	0.37	0.23	0	1.4	4	0.91	krt_cbc_abs_eosinophils
CBC	Abs Basophils	K uL-1	825	0.003	0.02	0	0.3	104	9.1	krt_cbc_abs_basophils
CBC	RBC	M uL-1	825	7.1	0.75	4.7	10	3.4	-0.13	krt_cbc_rbc
CBC	HGB	g dL-1	825	18	1.8	12	23	3.2	-0.27	krt_cbc_hgb
CBC	HCT	%	825	52	5.4	34	72	3.3	-0.21	krt_cbc_hct
CBC	MCV	fL	825	74	3.3	60	88	4.4	0.32	krt_cbc_mcv
CBC	MCH	pg	825	25	1.1	19	29	4.2	-0.14	krt_cbc_mch
CBC	MCHC	g dL-1	825	33	1	29	40	6.8	0.37	krt_cbc_mchc
CBC	RDW	%	825	2.6	0.051	2.4	2.8	5.7	0.98	krt_cbc_rdw
CBC	MPV	fL	825	2.6	0.26	2	3.7	3.9	0.78	krt_cbc_mpv
CBC	PCT	K uL-1	825	0.27	0.086	0.058	0.67	4.4	0.95	krt_cbc_pct
CBC	Retic Abs Count	K uL-1	825	4	0.56	2.2	5.9	2.6	-0.25	krt_cbc_retic_abs
Chem	Total Protein	g dL-1	825	6.1	0.45	4.7	8	3.7	0.2	krt_cp_total_protein_value
Chem	Albumin	g dL-1	825	3.2	0.26	2.4	4.2	3.7	0.15	krt_cp_albumin_value
Chem	Globulins	g dL-1	825	2.9	0.39	1.9	5.1	4.8	0.68	krt_cp_globulins_value
Chem	Albumin : Globulin Ratio	ratio	825	1.1	0.18	0.5	1.9	3.9	0.28	krt_cp_alb_glob_ratio_value
Chem	Calcium	mg dL-1	825	2.4	0.056	2	2.6	15	-2.1	krt_cp_calcium_value
Chem	Phosphorus	mEq L-1	825	1.5	0.18	0.79	3.2	13	0.48	krt_cp_phosphorus_value
Chem	Magnesium	mg dL-1	825	1	0.081	0.83	1.4	3.3	0.5	krt_cp_magnesium_value
Chem	Glucose	mg dL-1	825	4.6	0.18	2.4	5.4	46	-4.5	krt_cp_glucose_value
Chem	BUN	mg dL-1	825	2.9	0.27	2.1	4.2	5.5	0.62	krt_cp_bun_value
Chem	Creatinine	mg dL-1	825	0.7	0.12	0.33	1.5	7.6	0.8	krt_cp_creatinine_value
Chem	Bilirubin - Total	mg dL-1	825	0.2	0.06	0.095	0.79	17	2.2	krt_cp_bilirubin_total_value
Chem	ALKP	U L-1	825	3.6	0.86	1.8	7.2	5.3	1.3	krt_cp_alkp_value
Chem	ALT	U L-1	825	3.7	0.51	1.6	6	5.4	1	krt_cp_alt_value
Chem	GGT	U L-1	825	1.5	0.24	1.1	4.3	33	4.2	krt_cp_ggt_value
Chem	Amylase	U L-1	825	6.2	0.33	4.9	7.6	3.8	0.34	krt_cp_amylase_value
Chem	Triglycerides	mg dL-1	825	4.2	0.62	3	8.6	11	2.3	krt_cp_triglycerides_value
Chem	Cholesterol	mg dL-1	825	5.5	0.28	4.6	7.2	5.7	0.61	krt_cp_cholesterol_value
Chem	Sodium	mEq L-1	825	147	1.8	137	155	4.9	0.033	krt_cp_sodium_value
Chem	Potassium	mEq L-1	825	4.5	0.36	3.1	6.2	4.3	0.57	krt_cp_potassium_value
Chem	Chloride	mEq L-1	825	4.7	0.023	4.6	4.9	6.2	-0.41	krt_cp_chloride_value
Chem	Sodium : Potassium Ratio	ratio	825	33	2.7	23	48	4.3	0.22	krt_cp_sp_ratio_value
Urinalysis	Specific Gravity	NA	738	1	0.014	1	1.1	2.5	-0.53	krt_urine_sg
Urinalysis	Bilirubin	mg dL-1	738	1.4	0.54	1	3	2.3	0.65	krt_urine_bilirubin
Urinalysis	Blood/HGB	Hb dL-1	738	1.2	0.75	1	5	19	4.1	krt_urine_blood_hbg
Urinalysis	pH	pH	738	6.8	0.74	6	8.5	2.5	0.69	krt_urine_ph
Urinalysis	Protein	mg dL-1	738	1.9	1	1	5	3.6	1	krt_urine_protein
Urinalysis	WBC/HPF	hpf-1	738	2.8	1.5	1	8	4.7	1	krt_urine_wbc_hpf
Urinalysis	RBC/HPF	hpf-1	738	2.2	1.6	1	8	6.1	1.7	krt_urine_rbc_hpf
Urinalysis	Squamous/HPF	hpf-1	738	2.5	1.2	1	8	3.3	0.23	krt_urine_squamous_hpf
Urinalysis	Urothelial/HPF	hpf-1	738	1.5	0.96	1	8	7.8	2	krt_urine_urothelial_hpf
Urinalysis	Fat/HPF	hpf-1	738	3.9	1.2	1	5	2.7	-0.82	krt_urine_fat_hpf
